# Supplementary material for: Correlations between human mobility and social interaction reveal general activity patterns
Source: PLoS One. 2017 Dec 13;12(12):e0188973. doi: 10.1371/journal.pone.0188973 (PMC5728524; doi:10.1371/journal.pone.0188973)
Supplement: S1 Dataset — The file is a gzip compressed text file in JSON format. (GZ) [file pone.0188973.s002.gz]

Archive with 1 entries (1 files):
- signals.json
